# Supplementary material for: Comparative Analysis of Antioxidant System and Salt-Stress Tolerance in Two Hibiscus Cultivars Exposed to NaCl Toxicity
Source: Plants (Basel). 2023 Mar 31;12(7):1525. doi: 10.3390/plants12071525 (PMC10097027; doi:10.3390/plants12071525)
Supplement: Supplementary file 1 [file plants-12-01525-s001.zip]

Archive with 1 entries (1 files):
- plants-2309533-supplementary.pdf
